# Supplementary material for: OxyR Is a Convergent Target for Mutations Acquired during Adaptation to Oxidative Stress-Prone Metabolic States
Source: Mol Biol Evol. 2019 Oct 25;37(3):660–7. doi: 10.1093/molbev/msz251 (PMC7038661; doi:10.1093/molbev/msz251)
Supplement: msz251_Supplementary_Data [file msz251_supplementary_data.zip]

Archive with 2 entries (2 files):
- OxyR_supplementary_file.pdf
- NAR_Vibrio-mutations.xlsx
