# Supplementary material for: OxyR Is a Convergent Target for Mutations Acquired during Adaptation to Oxidative Stress-Prone Metabolic States
Source: Mol Biol Evol. 2019 Oct 25;37(3):660–7. doi: 10.1093/molbev/msz251 (PMC7038661; doi:10.1093/molbev/msz251)
Supplement: msz251_Supplementary_Data [file msz251_supplementary_data.zip › NAR_Vibrio-mutations.xlsx]

## Sheet: VN ALE-1
position	mutation	annotation	gene	description
223369	G→T	E71* (GAA→TAA)	PN96_RS01145 →	RNA polymerase sigma factor RpoS
223526	A→T	N123I (AAC→ATC)	PN96_RS01145 →	RNA polymerase sigma factor RpoS
710584	+T	pseudogene (537/920 nt)	oppB →	oligopeptide transporter permease
1226900	C→G	A177G (GCC→GGC)	PN96_RS05690 →	cell division protein ZapC
3104613	A→G	S29P (TCA→CCA)	PN96_RS14445 ←	cation acetate symporter
3180114	C→A	G34V (GGT→GTT)	PN96_RS14840 ←	cAMP‑activated global transcriptional regulator CRP
3218437	A→G	T100A (ACA→GCA)	PN96_RS15030 →	DNA‑binding transcriptional regulator OxyR
134	+C	intergenic (+91/‑423)	PN96_RS15185 → / → PN96_RS15190	maltose/maltodextrin ABC transporter ATP‑binding protein MalK/undecaprenyl‑phosphate glucose phosphotransferase
163	+C	intergenic (+120/‑394)	PN96_RS15185 → / → PN96_RS15190	maltose/maltodextrin ABC transporter ATP‑binding protein MalK/undecaprenyl‑phosphate glucose phosphotransferase
208	+C	intergenic (+165/‑349)	PN96_RS15185 → / → PN96_RS15190	maltose/maltodextrin ABC transporter ATP‑binding protein MalK/undecaprenyl‑phosphate glucose phosphotransferase
223	Δ1 bp	intergenic (+180/‑334)	PN96_RS15185 → / → PN96_RS15190	maltose/maltodextrin ABC transporter ATP‑binding protein MalK/undecaprenyl‑phosphate glucose phosphotransferase
360	+A	intergenic (+317/‑197)	PN96_RS15185 → / → PN96_RS15190	maltose/maltodextrin ABC transporter ATP‑binding protein MalK/undecaprenyl‑phosphate glucose phosphotransferase
416	+A	intergenic (+373/‑141)	PN96_RS15185 → / → PN96_RS15190	maltose/maltodextrin ABC transporter ATP‑binding protein MalK/undecaprenyl‑phosphate glucose phosphotransferase
549	(T)5→6	intergenic (+506/‑8)	PN96_RS15185 → / → PN96_RS15190	maltose/maltodextrin ABC transporter ATP‑binding protein MalK/undecaprenyl‑phosphate glucose phosphotransferase
1142	+C	pseudogene (586/1344 nt)	PN96_RS15190 →	undecaprenyl‑phosphate glucose phosphotransferase
1539	(A)7→6	pseudogene (983/1344 nt)	PN96_RS15190 →	undecaprenyl‑phosphate glucose phosphotransferase
1053686	A→G	L88L (CTT→CTC)	PN96_RS19790 ←	response regulator

## Sheet: VN ALE-2
position	mutation	annotation	gene	description
223369	G→T	E71* (GAA→TAA)	PN96_RS01145 →	RNA polymerase sigma factor RpoS
223526	A→T	N123I (AAC→ATC)	PN96_RS01145 →	RNA polymerase sigma factor RpoS
297878	G→A	intergenic (+189/‑3)	PN96_RS01495 → / → PN96_RS01500	iron ABC transporter substrate‑binding protein/iron ABC transporter permease
710584	+T	pseudogene (537/920 nt)	oppB →	oligopeptide transporter permease
1530394	C→G	intergenic (+125/‑49)	PN96_RS07155 → / → PN96_RS07160	hypothetical protein/hypothetical protein
1833301	Δ2 bp	coding (21‑22/999 nt)	PN96_RS08480 ←	porin
3104613	A→G	S29P (TCA→CCA)	PN96_RS14445 ←	cation acetate symporter
3179746	C→T	A157T (GCG→ACG)	PN96_RS14840 ←	cAMP‑activated global transcriptional regulator CRP
3218579	C→A	A147E (GCG→GAG)	PN96_RS15030 →	DNA‑binding transcriptional regulator OxyR
134	+C	intergenic (+91/‑423)	PN96_RS15185 → / → PN96_RS15190	maltose/maltodextrin ABC transporter ATP‑binding protein MalK/undecaprenyl‑phosphate glucose phosphotransferase
163	+C	intergenic (+120/‑394)	PN96_RS15185 → / → PN96_RS15190	maltose/maltodextrin ABC transporter ATP‑binding protein MalK/undecaprenyl‑phosphate glucose phosphotransferase
208	+C	intergenic (+165/‑349)	PN96_RS15185 → / → PN96_RS15190	maltose/maltodextrin ABC transporter ATP‑binding protein MalK/undecaprenyl‑phosphate glucose phosphotransferase
223	Δ1 bp	intergenic (+180/‑334)	PN96_RS15185 → / → PN96_RS15190	maltose/maltodextrin ABC transporter ATP‑binding protein MalK/undecaprenyl‑phosphate glucose phosphotransferase
360	+A	intergenic (+317/‑197)	PN96_RS15185 → / → PN96_RS15190	maltose/maltodextrin ABC transporter ATP‑binding protein MalK/undecaprenyl‑phosphate glucose phosphotransferase
416	+A	intergenic (+373/‑141)	PN96_RS15185 → / → PN96_RS15190	maltose/maltodextrin ABC transporter ATP‑binding protein MalK/undecaprenyl‑phosphate glucose phosphotransferase
549	(T)5→6	intergenic (+506/‑8)	PN96_RS15185 → / → PN96_RS15190	maltose/maltodextrin ABC transporter ATP‑binding protein MalK/undecaprenyl‑phosphate glucose phosphotransferase
1142	+C	pseudogene (586/1344 nt)	PN96_RS15190 →	undecaprenyl‑phosphate glucose phosphotransferase
1539	(A)7→6	pseudogene (983/1344 nt)	PN96_RS15190 →	undecaprenyl‑phosphate glucose phosphotransferase

## Sheet: VN ALE-3
position	mutation	annotation	gene	description
223369	G→T	E71* (GAA→TAA)	PN96_RS01145 →	RNA polymerase sigma factor RpoS
223526	A→T	N123I (AAC→ATC)	PN96_RS01145 →	RNA polymerase sigma factor RpoS
710584	+T	pseudogene (537/920 nt)	oppB →	oligopeptide transporter permease
1530394	C→G	intergenic (+125/‑49)	PN96_RS07155 → / → PN96_RS07160	hypothetical protein/hypothetical protein
2154849	C→T	R6C (CGC→TGC)	PN96_RS10055 →	penicillin‑binding protein 2
2540546	C→A	N300K (AAC→AAA)	PN96_RS11710 →	pyruvate kinase PykF
3104613	A→G	S29P (TCA→CCA)	PN96_RS14445 ←	cation acetate symporter
3218777	C→A	A213E (GCA→GAA)	PN96_RS15030 →	DNA‑binding transcriptional regulator OxyR
134	+C	intergenic (+91/‑423)	PN96_RS15185 → / → PN96_RS15190	maltose/maltodextrin ABC transporter ATP‑binding protein MalK/undecaprenyl‑phosphate glucose phosphotransferase
163	+C	intergenic (+120/‑394)	PN96_RS15185 → / → PN96_RS15190	maltose/maltodextrin ABC transporter ATP‑binding protein MalK/undecaprenyl‑phosphate glucose phosphotransferase
208	+C	intergenic (+165/‑349)	PN96_RS15185 → / → PN96_RS15190	maltose/maltodextrin ABC transporter ATP‑binding protein MalK/undecaprenyl‑phosphate glucose phosphotransferase
223	Δ1 bp	intergenic (+180/‑334)	PN96_RS15185 → / → PN96_RS15190	maltose/maltodextrin ABC transporter ATP‑binding protein MalK/undecaprenyl‑phosphate glucose phosphotransferase
360	+A	intergenic (+317/‑197)	PN96_RS15185 → / → PN96_RS15190	maltose/maltodextrin ABC transporter ATP‑binding protein MalK/undecaprenyl‑phosphate glucose phosphotransferase
416	+A	intergenic (+373/‑141)	PN96_RS15185 → / → PN96_RS15190	maltose/maltodextrin ABC transporter ATP‑binding protein MalK/undecaprenyl‑phosphate glucose phosphotransferase
549	(T)5→6	intergenic (+506/‑8)	PN96_RS15185 → / → PN96_RS15190	maltose/maltodextrin ABC transporter ATP‑binding protein MalK/undecaprenyl‑phosphate glucose phosphotransferase
1142	+C	pseudogene (586/1344 nt)	PN96_RS15190 →	undecaprenyl‑phosphate glucose phosphotransferase
1539	(A)7→6	pseudogene (983/1344 nt)	PN96_RS15190 →	undecaprenyl‑phosphate glucose phosphotransferase

## Sheet: VN ALE-4
position	mutation	annotation	gene	description
223369	G→T	E71* (GAA→TAA)	PN96_RS01145 →	RNA polymerase sigma factor RpoS
223526	A→T	N123I (AAC→ATC)	PN96_RS01145 →	RNA polymerase sigma factor RpoS
297793	G→T	intergenic (+104/‑88)	PN96_RS01495 → / → PN96_RS01500	iron ABC transporter substrate‑binding protein/iron ABC transporter permease
710584	+T	pseudogene (537/920 nt)	oppB →	oligopeptide transporter permease
1226900	C→G	A177G (GCC→GGC)	PN96_RS05690 →	cell division protein ZapC
3104613	A→G	S29P (TCA→CCA)	PN96_RS14445 ←	cation acetate symporter
3218761	T→G	C208G (TGT→GGT)	PN96_RS15030 →	DNA‑binding transcriptional regulator OxyR
134	+C	intergenic (+91/‑423)	PN96_RS15185 → / → PN96_RS15190	maltose/maltodextrin ABC transporter ATP‑binding protein MalK/undecaprenyl‑phosphate glucose phosphotransferase
163	+C	intergenic (+120/‑394)	PN96_RS15185 → / → PN96_RS15190	maltose/maltodextrin ABC transporter ATP‑binding protein MalK/undecaprenyl‑phosphate glucose phosphotransferase
208	+C	intergenic (+165/‑349)	PN96_RS15185 → / → PN96_RS15190	maltose/maltodextrin ABC transporter ATP‑binding protein MalK/undecaprenyl‑phosphate glucose phosphotransferase
223	Δ1 bp	intergenic (+180/‑334)	PN96_RS15185 → / → PN96_RS15190	maltose/maltodextrin ABC transporter ATP‑binding protein MalK/undecaprenyl‑phosphate glucose phosphotransferase
360	+A	intergenic (+317/‑197)	PN96_RS15185 → / → PN96_RS15190	maltose/maltodextrin ABC transporter ATP‑binding protein MalK/undecaprenyl‑phosphate glucose phosphotransferase
416	+A	intergenic (+373/‑141)	PN96_RS15185 → / → PN96_RS15190	maltose/maltodextrin ABC transporter ATP‑binding protein MalK/undecaprenyl‑phosphate glucose phosphotransferase
549	(T)5→6	intergenic (+506/‑8)	PN96_RS15185 → / → PN96_RS15190	maltose/maltodextrin ABC transporter ATP‑binding protein MalK/undecaprenyl‑phosphate glucose phosphotransferase
1142	+C	pseudogene (586/1344 nt)	PN96_RS15190 →	undecaprenyl‑phosphate glucose phosphotransferase
1539	(A)7→6	pseudogene (983/1344 nt)	PN96_RS15190 →	undecaprenyl‑phosphate glucose phosphotransferase

## Sheet: VN ALE-5
position	mutation	annotation	gene	description
1226900	C→G	A177G (GCC→GGC)	PN96_RS05690 →	cell division protein ZapC
1053686	A→G	L88L (CTT→CTC)	PN96_RS19790 ←	response regulator
3218437	A→G	T100A (ACA→GCA)	PN96_RS15030 →	DNA‑binding transcriptional regulator OxyR
2238120	T→G	intergenic (+615/+42)	PN96_RS10420, PN96_RS10430
3179620	C→T	A199T (GCG→ACG)	PN96_RS14840 ←	cAMP‑activated global transcriptional regulator CRP
1888752	C→T	E43E (GAG→GAA)	PN96_RS08720

## Sheet: VN ALE-6
position	mutation	annotation	gene	description
223369	G→T	E71* (GAA→TAA)	PN96_RS01145 →	RNA polymerase sigma factor RpoS
223526	A→T	N123I (AAC→ATC)	PN96_RS01145 →	RNA polymerase sigma factor RpoS
297800	Δ1 bp	intergenic (+111/‑81)	PN96_RS01495 → / → PN96_RS01500	iron ABC transporter substrate‑binding protein/iron ABC transporter permease
710584	+T	pseudogene (537/920 nt)	oppB →	oligopeptide transporter permease
1226900	C→G	A177G (GCC→GGC)	PN96_RS05690 →	cell division protein ZapC
1833443	T→A	intergenic (‑121/‑396)	PN96_RS08480 ← / → PN96_RS08485	porin/ATP‑dependent DNA helicase DinG
3104613	A→G	S29P (TCA→CCA)	PN96_RS14445 ←	cation acetate symporter
3180118	C→T	A33T (GCA→ACA)	PN96_RS14840 ←	cAMP‑activated global transcriptional regulator CRP
3218579	C→A	A147E (GCG→GAG)	PN96_RS15030 →	DNA‑binding transcriptional regulator OxyR
134	+C	intergenic (+91/‑423)	PN96_RS15185 → / → PN96_RS15190	maltose/maltodextrin ABC transporter ATP‑binding protein MalK/undecaprenyl‑phosphate glucose phosphotransferase
163	+C	intergenic (+120/‑394)	PN96_RS15185 → / → PN96_RS15190	maltose/maltodextrin ABC transporter ATP‑binding protein MalK/undecaprenyl‑phosphate glucose phosphotransferase
208	+C	intergenic (+165/‑349)	PN96_RS15185 → / → PN96_RS15190	maltose/maltodextrin ABC transporter ATP‑binding protein MalK/undecaprenyl‑phosphate glucose phosphotransferase
223	Δ1 bp	intergenic (+180/‑334)	PN96_RS15185 → / → PN96_RS15190	maltose/maltodextrin ABC transporter ATP‑binding protein MalK/undecaprenyl‑phosphate glucose phosphotransferase
360	+A	intergenic (+317/‑197)	PN96_RS15185 → / → PN96_RS15190	maltose/maltodextrin ABC transporter ATP‑binding protein MalK/undecaprenyl‑phosphate glucose phosphotransferase
416	+A	intergenic (+373/‑141)	PN96_RS15185 → / → PN96_RS15190	maltose/maltodextrin ABC transporter ATP‑binding protein MalK/undecaprenyl‑phosphate glucose phosphotransferase
549	(T)5→6	intergenic (+506/‑8)	PN96_RS15185 → / → PN96_RS15190	maltose/maltodextrin ABC transporter ATP‑binding protein MalK/undecaprenyl‑phosphate glucose phosphotransferase
1142	+C	pseudogene (586/1344 nt)	PN96_RS15190 →	undecaprenyl‑phosphate glucose phosphotransferase
1539	(A)7→6	pseudogene (983/1344 nt)	PN96_RS15190 →	undecaprenyl‑phosphate glucose phosphotransferase
1053686	A→G	L88L (CTT→CTC)	PN96_RS19790 ←	response regulator

## Sheet: VN ALE-7
position	mutation	annotation	gene	description
223369	G→T	E71* (GAA→TAA)	PN96_RS01145 →	RNA polymerase sigma factor RpoS
223526	A→T	N123I (AAC→ATC)	PN96_RS01145 →	RNA polymerase sigma factor RpoS
710584	+T	pseudogene (537/920 nt)	oppB →	oligopeptide transporter permease
1226900	C→G	A177G (GCC→GGC)	PN96_RS05690 →	cell division protein ZapC
1708644	(GAAGCGGAA)2→3	coding (141/408 nt)	PN96_RS07925 →	DNA‑binding protein
2155528	A→G	N232S (AAC→AGC)	PN96_RS10055 →	penicillin‑binding protein 2
2744112	G→A	G2D (GGC→GAC)	PN96_RS12730 →	guanylate kinase
3023137	C→T	L266F (CTT→TTT)	PN96_RS14055 →	class I adenylate cyclase
3104613	A→G	S29P (TCA→CCA)	PN96_RS14445 ←	cation acetate symporter
3218777	C→A	A213E (GCA→GAA)	PN96_RS15030 →	DNA‑binding transcriptional regulator OxyR
134	+C	intergenic (+91/‑423)	PN96_RS15185 → / → PN96_RS15190	maltose/maltodextrin ABC transporter ATP‑binding protein MalK/undecaprenyl‑phosphate glucose phosphotransferase
163	+C	intergenic (+120/‑394)	PN96_RS15185 → / → PN96_RS15190	maltose/maltodextrin ABC transporter ATP‑binding protein MalK/undecaprenyl‑phosphate glucose phosphotransferase
208	+C	intergenic (+165/‑349)	PN96_RS15185 → / → PN96_RS15190	maltose/maltodextrin ABC transporter ATP‑binding protein MalK/undecaprenyl‑phosphate glucose phosphotransferase
223	Δ1 bp	intergenic (+180/‑334)	PN96_RS15185 → / → PN96_RS15190	maltose/maltodextrin ABC transporter ATP‑binding protein MalK/undecaprenyl‑phosphate glucose phosphotransferase
360	+A	intergenic (+317/‑197)	PN96_RS15185 → / → PN96_RS15190	maltose/maltodextrin ABC transporter ATP‑binding protein MalK/undecaprenyl‑phosphate glucose phosphotransferase
416	+A	intergenic (+373/‑141)	PN96_RS15185 → / → PN96_RS15190	maltose/maltodextrin ABC transporter ATP‑binding protein MalK/undecaprenyl‑phosphate glucose phosphotransferase
549	(T)5→6	intergenic (+506/‑8)	PN96_RS15185 → / → PN96_RS15190	maltose/maltodextrin ABC transporter ATP‑binding protein MalK/undecaprenyl‑phosphate glucose phosphotransferase
1142	+C	pseudogene (586/1344 nt)	PN96_RS15190 →	undecaprenyl‑phosphate glucose phosphotransferase
1539	(A)7→6	pseudogene (983/1344 nt)	PN96_RS15190 →	undecaprenyl‑phosphate glucose phosphotransferase
1053686	A→G	L88L (CTT→CTC)	PN96_RS19790 ←	response regulator

## Sheet: VN ALE-8
position	mutation	annotation	gene	description
223369	G→T	E71* (GAA→TAA)	PN96_RS01145 →	RNA polymerase sigma factor RpoS
223526	A→T	N123I (AAC→ATC)	PN96_RS01145 →	RNA polymerase sigma factor RpoS
297801	C→T	intergenic (+112/‑80)	PN96_RS01495 → / → PN96_RS01500	iron ABC transporter substrate‑binding protein/iron ABC transporter permease
710584	+T	pseudogene (537/920 nt)	oppB →	oligopeptide transporter permease
2857694	G→A	D328D (GAC→GAT)	PN96_RS13250 ←	LacI family DNA‑binding transcriptional regulator
3024352	G→T	E671* (GAA→TAA)	PN96_RS14055 →	class I adenylate cyclase
3104613	A→G	S29P (TCA→CCA)	PN96_RS14445 ←	cation acetate symporter
3190907	C→A	G73C (GGC→TGC)	PN96_RS14900 ←	hypothetical protein
3218761	T→G	C208G (TGT→GGT)	PN96_RS15030 →	DNA‑binding transcriptional regulator OxyR
134	+C	intergenic (+91/‑423)	PN96_RS15185 → / → PN96_RS15190	maltose/maltodextrin ABC transporter ATP‑binding protein MalK/undecaprenyl‑phosphate glucose phosphotransferase
163	+C	intergenic (+120/‑394)	PN96_RS15185 → / → PN96_RS15190	maltose/maltodextrin ABC transporter ATP‑binding protein MalK/undecaprenyl‑phosphate glucose phosphotransferase
208	+C	intergenic (+165/‑349)	PN96_RS15185 → / → PN96_RS15190	maltose/maltodextrin ABC transporter ATP‑binding protein MalK/undecaprenyl‑phosphate glucose phosphotransferase
223	Δ1 bp	intergenic (+180/‑334)	PN96_RS15185 → / → PN96_RS15190	maltose/maltodextrin ABC transporter ATP‑binding protein MalK/undecaprenyl‑phosphate glucose phosphotransferase
360	+A	intergenic (+317/‑197)	PN96_RS15185 → / → PN96_RS15190	maltose/maltodextrin ABC transporter ATP‑binding protein MalK/undecaprenyl‑phosphate glucose phosphotransferase
416	+A	intergenic (+373/‑141)	PN96_RS15185 → / → PN96_RS15190	maltose/maltodextrin ABC transporter ATP‑binding protein MalK/undecaprenyl‑phosphate glucose phosphotransferase
549	(T)5→6	intergenic (+506/‑8)	PN96_RS15185 → / → PN96_RS15190	maltose/maltodextrin ABC transporter ATP‑binding protein MalK/undecaprenyl‑phosphate glucose phosphotransferase
1142	+C	pseudogene (586/1344 nt)	PN96_RS15190 →	undecaprenyl‑phosphate glucose phosphotransferase
1539	(A)7→6	pseudogene (983/1344 nt)	PN96_RS15190 →	undecaprenyl‑phosphate glucose phosphotransferase
722592	G→C	Q541E (CAG→GAG)	PN96_RS18375 ←	methyl‑accepting chemotaxis protein
959120	A→G	I185V (ATT→GTT)	PN96_RS19395 →	DUF2804 domain‑containing protein

## Sheet: VN ALE-9
position	mutation	annotation	gene	description
223369	G→T	E71* (GAA→TAA)	PN96_RS01145 →	RNA polymerase sigma factor RpoS
223526	A→T	N123I (AAC→ATC)	PN96_RS01145 →	RNA polymerase sigma factor RpoS
297801	C→T	intergenic (+112/‑80)	PN96_RS01495 → / → PN96_RS01500	iron ABC transporter substrate‑binding protein/iron ABC transporter permease
710584	+T	pseudogene (537/920 nt)	oppB →	oligopeptide transporter permease
1226900	C→G	A177G (GCC→GGC)	PN96_RS05690 →	cell division protein ZapC
1620887	(C)5→4	coding (1050/2454 nt)	PN96_RS07540 ←	ABC transporter permease
2157639	G→T	G294V (GGC→GTC)	PN96_RS10060 →	rod shape‑determining protein RodA
3104613	A→G	S29P (TCA→CCA)	PN96_RS14445 ←	cation acetate symporter
3218434	C→A	P99T (CCT→ACT)	PN96_RS15030 →	DNA‑binding transcriptional regulator OxyR
134	+C	intergenic (+91/‑423)	PN96_RS15185 → / → PN96_RS15190	maltose/maltodextrin ABC transporter ATP‑binding protein MalK/undecaprenyl‑phosphate glucose phosphotransferase
163	+C	intergenic (+120/‑394)	PN96_RS15185 → / → PN96_RS15190	maltose/maltodextrin ABC transporter ATP‑binding protein MalK/undecaprenyl‑phosphate glucose phosphotransferase
208	+C	intergenic (+165/‑349)	PN96_RS15185 → / → PN96_RS15190	maltose/maltodextrin ABC transporter ATP‑binding protein MalK/undecaprenyl‑phosphate glucose phosphotransferase
223	Δ1 bp	intergenic (+180/‑334)	PN96_RS15185 → / → PN96_RS15190	maltose/maltodextrin ABC transporter ATP‑binding protein MalK/undecaprenyl‑phosphate glucose phosphotransferase
360	+A	intergenic (+317/‑197)	PN96_RS15185 → / → PN96_RS15190	maltose/maltodextrin ABC transporter ATP‑binding protein MalK/undecaprenyl‑phosphate glucose phosphotransferase
416	+A	intergenic (+373/‑141)	PN96_RS15185 → / → PN96_RS15190	maltose/maltodextrin ABC transporter ATP‑binding protein MalK/undecaprenyl‑phosphate glucose phosphotransferase
549	(T)5→6	intergenic (+506/‑8)	PN96_RS15185 → / → PN96_RS15190	maltose/maltodextrin ABC transporter ATP‑binding protein MalK/undecaprenyl‑phosphate glucose phosphotransferase
1142	+C	pseudogene (586/1344 nt)	PN96_RS15190 →	undecaprenyl‑phosphate glucose phosphotransferase
1539	(A)7→6	pseudogene (983/1344 nt)	PN96_RS15190 →	undecaprenyl‑phosphate glucose phosphotransferase
1053686	A→G	L88L (CTT→CTC)	PN96_RS19790 ←	response regulator
1258200	Δ1 bp	coding (378/1056 nt)	PN96_RS20720 →	efflux RND transporter periplasmic adaptor subunit

## Sheet: VN ALE-10
position	mutation	annotation	gene	description
223369	G→T	E71* (GAA→TAA)	PN96_RS01145 →	RNA polymerase sigma factor RpoS
223526	A→T	N123I (AAC→ATC)	PN96_RS01145 →	RNA polymerase sigma factor RpoS
710584	+T	pseudogene (537/920 nt)	oppB →	oligopeptide transporter permease
1530394	C→G	intergenic (+125/‑49)	PN96_RS07155 → / → PN96_RS07160	hypothetical protein/hypothetical protein
1708847	G→A	R115H (CGT→CAT)	PN96_RS07925 →	DNA‑binding protein
3104613	A→G	S29P (TCA→CCA)	PN96_RS14445 ←	cation acetate symporter
3180095	C→G	L40F (TTG→TTC)	PN96_RS14840 ←	cAMP‑activated global transcriptional regulator CRP
3218737	T→A	L200I (TTA→ATA)	PN96_RS15030 →	DNA‑binding transcriptional regulator OxyR
134	+C	intergenic (+91/‑423)	PN96_RS15185 → / → PN96_RS15190	maltose/maltodextrin ABC transporter ATP‑binding protein MalK/undecaprenyl‑phosphate glucose phosphotransferase
163	+C	intergenic (+120/‑394)	PN96_RS15185 → / → PN96_RS15190	maltose/maltodextrin ABC transporter ATP‑binding protein MalK/undecaprenyl‑phosphate glucose phosphotransferase
208	+C	intergenic (+165/‑349)	PN96_RS15185 → / → PN96_RS15190	maltose/maltodextrin ABC transporter ATP‑binding protein MalK/undecaprenyl‑phosphate glucose phosphotransferase
223	Δ1 bp	intergenic (+180/‑334)	PN96_RS15185 → / → PN96_RS15190	maltose/maltodextrin ABC transporter ATP‑binding protein MalK/undecaprenyl‑phosphate glucose phosphotransferase
360	+A	intergenic (+317/‑197)	PN96_RS15185 → / → PN96_RS15190	maltose/maltodextrin ABC transporter ATP‑binding protein MalK/undecaprenyl‑phosphate glucose phosphotransferase
416	+A	intergenic (+373/‑141)	PN96_RS15185 → / → PN96_RS15190	maltose/maltodextrin ABC transporter ATP‑binding protein MalK/undecaprenyl‑phosphate glucose phosphotransferase
549	(T)5→6	intergenic (+506/‑8)	PN96_RS15185 → / → PN96_RS15190	maltose/maltodextrin ABC transporter ATP‑binding protein MalK/undecaprenyl‑phosphate glucose phosphotransferase
1142	+C	pseudogene (586/1344 nt)	PN96_RS15190 →	undecaprenyl‑phosphate glucose phosphotransferase
1539	(A)7→6	pseudogene (983/1344 nt)	PN96_RS15190 →	undecaprenyl‑phosphate glucose phosphotransferase
